# Supplementary material for: A Taguchi Approach for Optimization of Antimicrobial Effect of Whey Protein Based Edible Film Fermented by Bacillus clausii
Source: Polymers (Basel). 2024 Nov 29;16(23):3375. doi: 10.3390/polym16233375 (PMC11644552; doi:10.3390/polym16233375)
Supplement: Supplementary file 1 [file polymers-16-03375-s001.zip]

Archive with 1 entries (1 files):
- polymers-3291776-supplementary.pdf
